# Supplementary material for: Myelo-lymphoid lineage restriction occurs in the human haematopoietic stem cell compartment before lymphoid-primed multipotent progenitors
Source: Nat Commun. 2018 Oct 5;9:4100. doi: 10.1038/s41467-018-06442-4 (PMC6173731; doi:10.1038/s41467-018-06442-4)
Supplement: Supplementary file 4 — Supplementary Data 1 [file 41467_2018_6442_MOESM4_ESM.xlsx]

## Sheet: TableS1
List of guide genes as determined by ICGS algorithm
RP11-278C7.1
NAP1L1P2
NAP1L1P3
NAP1L1P1
NAP1L4P3
NAP1L1
HSPA8P1
HSPA8P9
HSPA8P5
HSPA8
HSPA8P8
HSPA8P7
HLA-DPA1
HLA-DRA
CD74
HLA-DRB5
HLA-DRB6
HLA-DRB1
HLA-DRB9
HLA-DPB1
HLA-DQB1
GAPDHP63
GAPDHP1
GAPDHP65
GAPDH
GAPDHP40
GAPDHP70
RP11-159J3.1
GAPDHP44
GAPDHP60
LDHAP7
LDHAP4
LDHAP5
LDHA
LDHAP1
LDHAP2
AC019178.1
RP11-485G7.4
HNRPCP
RP11-736K20.1
HNRNPC
HNRNPCL1
CTB-167G5.3
OSTCP4
OSTC
OSTCP1
OSTCP5
OSTCP6
PABPC1P3
RP11-333E13.2
PABPC1
PABPC3
RP11-415I12.6
FTH1
FTH1P15
EZR
JUND
AREG
EIF1
FOSL2
SLC2A3
MALAT1
LAPTM4A
GRASP
PPP1CB
PELI1
RPS4XP22
MTRNR2L1
HSPA1B
SRGN
SMCHD1
MAFF
C20orf111
SNX9
NAMPTL
NAMPT
YWHAZ
ZNF331
RANBP2
CXCR4
