# Supplementary material for: Myelo-lymphoid lineage restriction occurs in the human haematopoietic stem cell compartment before lymphoid-primed multipotent progenitors
Source: Nat Commun. 2018 Oct 5;9:4100. doi: 10.1038/s41467-018-06442-4 (PMC6173731; doi:10.1038/s41467-018-06442-4)
Supplement: Supplementary file 5 — Supplementary Data 2 [file 41467_2018_6442_MOESM5_ESM.xlsx]

## Sheet: Sheet1
List of genes differentially expressed between 49f+ Subset1 and 49f+ Subset2.
	baseMean	log2FoldChange	lfcSE	stat	pvalue	padj	GeneSymbol	Higher expression in
ENSG00000123810	7.74798	2.56851	0.441684	5.81527	6.05373e-09	3.4146e-06	B9D2	49f+ Subset2
ENSG00000275896	201.726	2.23217	0.403732	5.52884	3.2236e-08	1.2348e-05	PRSS2	49f+ Subset2
ENSG00000163608	36.9221	1.23154	0.233203	5.28098	1.28496e-07	3.78618e-05	C3orf17	49f+ Subset2
ENSG00000198176	3.45798	2.33231	0.451379	5.16708	2.37774e-07	6.50566e-05	TFDP1	49f+ Subset2
ENSG00000198938	3126.63	0.319666	0.0678103	4.71413	2.42746e-06	0.000489388	MT-CO3	49f+ Subset2
ENSG00000226777	384.994	1.26319	0.280052	4.51055	6.46584e-06	0.00110077	KIAA0125	49f+ Subset2
ENSG00000147044	6.30859	2.00696	0.450129	4.45862	8.24878e-06	0.00137378	CASK	49f+ Subset2
ENSG00000172965	10.5755	1.87867	0.422751	4.44393	8.83306e-06	0.00143979	MIR4435-2HG	49f+ Subset2
ENSG00000198804	6879.65	0.463888	0.105742	4.38699	1.14928e-05	0.00176093	MT-CO1	49f+ Subset2
ENSG00000211459	872.989	0.634175	0.149317	4.24718	2.16476e-05	0.00306066	MT-RNR1	49f+ Subset2
ENSG00000126264	9.13871	1.72838	0.407863	4.23765	2.25867e-05	0.00306459	HCST	49f+ Subset2
ENSG00000137818	1441.17	0.267722	0.0637267	4.20111	2.65615e-05	0.0035084	RPLP1	49f+ Subset2
ENSG00000185129	6.84069	1.59919	0.404332	3.95513	7.64915e-05	0.00901541	PURA	49f+ Subset2
ENSG00000213516	12.0862	1.292	0.328041	3.93854	8.19804e-05	0.00951594	RBMXL1	49f+ Subset2
ENSG00000105810	225.449	1.20363	0.314555	3.82644	0.00013001	0.0144348	CDK6	49f+ Subset2
ENSG00000211751	4.59498	1.41499	0.37459	3.77745	0.000158442	0.0166278	TRBV25-1	49f+ Subset2
ENSG00000205579	1.76341	1.25661	0.336005	3.73986	0.00018412	0.0183188	DYNLL1P1	49f+ Subset2
ENSG00000213553	440.937	0.298668	0.0820534	3.63992	0.00027272	0.0240151	RPLP0P6	49f+ Subset2
ENSG00000218175	510.95	0.239526	0.066379	3.60845	0.000308028	0.0265147	AC016739.2	49f+ Subset2
ENSG00000143933	426.341	0.782918	0.21894	3.57595	0.000348958	0.0287459	CALM2	49f+ Subset2
ENSG00000004779	63.5016	1.34713	0.377868	3.56509	0.000363732	0.0295832	NDUFAB1	49f+ Subset2
ENSG00000235552	72.2914	0.342278	0.0960686	3.56285	0.000366845	0.0295832	RPL6P27	49f+ Subset2
ENSG00000132465	43.4967	1.59184	0.45009	3.53671	0.00040514	0.0308566	JCHAIN	49f+ Subset2
ENSG00000159131	45.6043	1.43061	0.405849	3.52498	0.000423519	0.0315038	GART	49f+ Subset2
ENSG00000210195	1.67015	1.34697	0.38233	3.52307	0.000426582	0.0315038	MT-TT	49f+ Subset2
ENSG00000198744	2.0872	0.861946	0.244881	3.51985	0.000431784	0.0315038	RP5-857K21.11	49f+ Subset2
ENSG00000227682	11.5188	0.9984	0.285495	3.49709	0.000470368	0.0338503	ATP5A1P2	49f+ Subset2
ENSG00000229097	24.3359	0.817454	0.233914	3.49468	0.000474631	0.0338503	CALM2P2	49f+ Subset2
ENSG00000243742	13.3959	0.426409	0.122795	3.47254	0.000515562	0.0355831	RPLP0P2	49f+ Subset2
ENSG00000223445	25.5667	0.565211	0.164172	3.4428	0.000575732	0.0386902	RPL6P21	49f+ Subset2
ENSG00000089009	149.095	0.337402	0.0991197	3.40398	0.000664108	0.0420474	RPL6	49f+ Subset2
ENSG00000147874	3.68269	1.51824	0.448759	3.38319	0.000716485	0.044626	HAUS6	49f+ Subset2
ENSG00000198712	2091.65	0.309458	0.0915395	3.3806	0.000723284	0.0446861	MT-CO2	49f+ Subset2
ENSG00000124172	87.2206	0.54808	0.162746	3.3677	0.000757972	0.0460859	ATP5E	49f+ Subset2
ENSG00000089157	786.389	0.264865	0.0789357	3.35545	0.000792353	0.0474236	RPLP0	49f+ Subset2
ENSG00000254612	27.9969	-1.05961	0.316691	-3.34587	0.000820239	0.0479683	RP11-676M6.1	49f+ Subset1
ENSG00000196126	450.396	-0.60886	0.18187	-3.34777	0.00081464	0.0479683	HLA-DRB1	49f+ Subset1
ENSG00000236199	23.6872	-1.40188	0.418175	-3.35237	0.00080123	0.0475831	RP11-264I13.2	49f+ Subset1
ENSG00000121966	383.33	-1.17634	0.350285	-3.35823	0.000784433	0.0473192	CXCR4	49f+ Subset1
ENSG00000096384	1479.59	-0.402739	0.119466	-3.37117	0.000748499	0.045874	HSP90AB1	49f+ Subset1
ENSG00000104064	166.485	-1.04601	0.308815	-3.38718	0.000706146	0.0443425	GABPB1	49f+ Subset1
ENSG00000204592	447.803	-0.65833	0.193172	-3.408	0.000654413	0.0417788	HLA-E	49f+ Subset1
ENSG00000237939	2.17866	-1.33874	0.39218	-3.41359	0.000641121	0.0412742	AC097523.3	49f+ Subset1
ENSG00000258111	4.87857	-1.38944	0.406875	-3.4149	0.000638052	0.0412742	RP11-43D4.2	49f+ Subset1
ENSG00000273694	2.33706	-1.17862	0.344508	-3.42116	0.000623536	0.0408283	U2	49f+ Subset1
ENSG00000130340	59.5853	-1.36819	0.399167	-3.42762	0.000608908	0.0402142	SNX9	49f+ Subset1
ENSG00000157933	19.7079	-1.52837	0.445735	-3.42888	0.000606074	0.0402142	SKI	49f+ Subset1
ENSG00000225603	2.11557	-1.31579	0.381832	-3.44601	0.000568938	0.038572	RP11-325P15.1	49f+ Subset1
ENSG00000275538	11.4845	-1.42933	0.41272	-3.4632	0.000533786	0.0365119	RNVU1-19	49f+ Subset1
ENSG00000242960	0.804138	-1.16396	0.335097	-3.4735	0.000513726	0.0355831	FTH1P23	49f+ Subset1
ENSG00000270022	4.63566	-1.51718	0.436301	-3.47737	0.000506354	0.0355831	RNU12	49f+ Subset1
ENSG00000141580	51.1144	-1.46505	0.419397	-3.49324	0.0004772	0.0338503	WDR45B	49f+ Subset1
ENSG00000153201	248.123	-0.828119	0.235183	-3.52117	0.000429643	0.0315038	RANBP2	49f+ Subset1
ENSG00000234975	0.812295	-1.16849	0.330489	-3.53563	0.000406803	0.0308566	FTH1P2	49f+ Subset1
ENSG00000015568	1.25926	-1.14138	0.322705	-3.5369	0.000404855	0.0308566	RGPD5	49f+ Subset1
ENSG00000100664	258.587	-0.913291	0.258204	-3.53709	0.000404561	0.0308566	EIF5	49f+ Subset1
ENSG00000100906	276.07	-1.25968	0.355852	-3.53989	0.000400289	0.0308566	NFKBIA	49f+ Subset1
ENSG00000110367	332.792	-0.811016	0.229084	-3.54026	0.000399731	0.0308566	DDX6	49f+ Subset1
ENSG00000132002	70.5899	-1.41346	0.394063	-3.58689	0.000334646	0.0278665	DNAJB1	49f+ Subset1
ENSG00000126524	64.1046	-1.49194	0.415242	-3.59295	0.000326955	0.0275253	SBDS	49f+ Subset1
ENSG00000120705	105.915	-1.0989	0.304783	-3.60551	0.000311544	0.0265193	ETF1	49f+ Subset1
ENSG00000231684	25.8688	-0.531968	0.147379	-3.60952	0.000306763	0.0265147	EIF1P3	49f+ Subset1
ENSG00000162599	72.7793	-1.42077	0.389797	-3.6449	0.000267494	0.0238287	NFIA	49f+ Subset1
ENSG00000075426	103.165	-1.16474	0.318921	-3.65213	0.000260075	0.0234404	FOSL2	49f+ Subset1
ENSG00000263934	1.44021	-1.29835	0.355476	-3.65242	0.000259779	0.0234404	SNORD3A	49f+ Subset1
ENSG00000116793	193.727	-1.2836	0.34846	-3.68364	0.000229922	0.0212221	PHTF1	49f+ Subset1
ENSG00000212829	0.723503	-1.35415	0.366772	-3.69208	0.000222429	0.0207808	RPS26P3	49f+ Subset1
ENSG00000224063	8.91196	-1.58269	0.428238	-3.69582	0.00021918	0.0207301	AC007319.1	49f+ Subset1
ENSG00000199377	2.38033	-1.56454	0.421996	-3.70747	0.00020934	0.0200469	RNU5F-1	49f+ Subset1
ENSG00000152518	542.181	-0.695231	0.186712	-3.72354	0.000196448	0.0190505	ZFP36L2	49f+ Subset1
ENSG00000224411	106.696	-0.626854	0.168134	-3.7283	0.000192779	0.0189343	HSP90AA2P	49f+ Subset1
ENSG00000207205	8.69233	-1.5597	0.416132	-3.74809	0.000178188	0.0179619	RNVU1-15	49f+ Subset1
ENSG00000089327	393.722	-0.532061	0.141857	-3.7507	0.000176344	0.0179619	FXYD5	49f+ Subset1
ENSG00000100345	136.844	-1.02852	0.273871	-3.75548	0.000173011	0.0179113	MYH9	49f+ Subset1
ENSG00000141551	37.9621	-1.56217	0.412607	-3.78609	0.000153034	0.0162832	CSNK1D	49f+ Subset1
ENSG00000125740	306.337	-0.837498	0.220766	-3.79359	0.000148482	0.0160214	FOSB	49f+ Subset1
ENSG00000231434	15.5694	-0.734478	0.192515	-3.81516	0.000136094	0.0148945	RP11-144L1.8	49f+ Subset1
ENSG00000114857	483.756	-0.720304	0.187052	-3.85082	0.000117721	0.0132626	NKTR	49f+ Subset1
ENSG00000085276	120.128	-1.28016	0.327055	-3.9142	9.07029e-05	0.0103713	MECOM	49f+ Subset1
ENSG00000258978	5.84421	-0.892515	0.22293	-4.00356	6.23962e-05	0.00746902	HIF1AP1	49f+ Subset1
ENSG00000198502	158.994	-0.77087	0.191779	-4.01958	5.8303e-05	0.00708983	HLA-DRB5	49f+ Subset1
ENSG00000147862	39.521	-1.80355	0.447852	-4.02713	5.64629e-05	0.00697681	NFIB	49f+ Subset1
ENSG00000081237	507.741	-0.722177	0.178197	-4.0527	5.06308e-05	0.00635873	PTPRC	49f+ Subset1
ENSG00000019582	3514.45	-0.478084	0.116507	-4.10347	4.07002e-05	0.00519673	CD74	49f+ Subset1
ENSG00000214389	17.327	-0.714221	0.171706	-4.15957	3.18848e-05	0.00414016	RPS3AP26	49f+ Subset1
ENSG00000273338	56.61	-1.27737	0.301585	-4.23553	2.28014e-05	0.00306459	RP11-386I14.4	49f+ Subset1
ENSG00000132823	190.335	-1.56093	0.367811	-4.24384	2.19731e-05	0.00306066	OSER1	49f+ Subset1
ENSG00000219532	1.60636	-1.49061	0.351191	-4.24443	2.19148e-05	0.00306066	RP3-323K23.3	49f+ Subset1
ENSG00000189241	326.015	-0.925489	0.217266	-4.25971	2.04692e-05	0.00301566	TSPYL1	49f+ Subset1
ENSG00000230673	25.7318	-0.799554	0.182955	-4.37022	1.24119e-05	0.00186446	PABPC1P3	49f+ Subset1
ENSG00000131051	585.279	-0.607874	0.138317	-4.39479	1.10882e-05	0.00173361	RBM39	49f+ Subset1
ENSG00000226608	241.765	-0.49458	0.111715	-4.42715	9.54848e-06	0.00152398	FTLP3	49f+ Subset1
ENSG00000222788	1.55896	-1.55705	0.344634	-4.51799	6.24302e-06	0.001087	RNU2-38P	49f+ Subset1
ENSG00000100644	913.761	-0.736101	0.162414	-4.53225	5.83581e-06	0.00103972	HIF1A	49f+ Subset1
ENSG00000197329	123.548	-1.78772	0.394366	-4.53315	5.81092e-06	0.00103972	PELI1	49f+ Subset1
ENSG00000083896	121.506	-1.25303	0.273991	-4.57325	4.80214e-06	0.000897297	YTHDC1	49f+ Subset1
ENSG00000120129	989.305	-1.0015	0.218285	-4.58805	4.47396e-06	0.000856875	DUSP1	49f+ Subset1
ENSG00000206560	774.003	-0.780884	0.168579	-4.63215	3.61883e-06	0.000710868	ANKRD28	49f+ Subset1
ENSG00000120690	277.093	-1.10764	0.234311	-4.72722	2.27613e-06	0.000471282	ELF1	49f+ Subset1
ENSG00000087086	832.153	-0.504772	0.10547	-4.78592	1.70203e-06	0.000362202	FTL	49f+ Subset1
ENSG00000164924	379.552	-0.824665	0.169427	-4.86739	1.13085e-06	0.000247526	YWHAZ	49f+ Subset1
ENSG00000137393	191.127	-1.71633	0.349528	-4.91042	9.08815e-07	0.000204777	RNF144B	49f+ Subset1
ENSG00000164938	256.436	-1.50161	0.303343	-4.95021	7.41332e-07	0.000172101	TP53INP1	49f+ Subset1
ENSG00000130522	63.5051	-0.838706	0.167138	-5.01804	5.22001e-07	0.00012497	JUND	49f+ Subset1
ENSG00000256618	65.0312	-1.68061	0.328607	-5.11433	3.1485e-07	7.78085e-05	MTRNR2L1	49f+ Subset1
ENSG00000068697	337.136	-1.17076	0.228344	-5.12717	2.94125e-07	7.51098e-05	LAPTM4A	49f+ Subset1
ENSG00000078304	203.853	-1.34485	0.261274	-5.14728	2.64288e-07	6.98177e-05	PPP2R5C	49f+ Subset1
ENSG00000150991	335.25	-0.95871	0.182896	-5.24182	1.58998e-07	4.51141e-05	UBC	49f+ Subset1
ENSG00000161835	46.1709	-2.09451	0.396008	-5.28906	1.22944e-07	3.76749e-05	GRASP	49f+ Subset1
ENSG00000105835	151.617	-1.93165	0.363409	-5.31537	1.06442e-07	3.39773e-05	NAMPT	49f+ Subset1
ENSG00000143995	462.858	-1.11539	0.209147	-5.33306	9.65731e-08	3.21672e-05	MEIS1	49f+ Subset1
ENSG00000173812	822.767	-0.655219	0.121865	-5.37662	7.58986e-08	2.64299e-05	EIF1	49f+ Subset1
ENSG00000177954	256.766	-0.506577	0.0937939	-5.40096	6.62859e-08	2.41817e-05	RPS27	49f+ Subset1
ENSG00000108654	1895.67	-0.676108	0.119978	-5.63527	1.74781e-08	7.04736e-06	DDX5	49f+ Subset1
ENSG00000229644	48.1119	-2.28483	0.405423	-5.63569	1.74362e-08	7.04736e-06	NAMPTP1	49f+ Subset1
ENSG00000157514	502.236	-1.84129	0.326719	-5.63569	1.74355e-08	7.04736e-06	TSC22D3	49f+ Subset1
ENSG00000239830	18.7116	-2.14686	0.376322	-5.70485	1.16445e-08	5.57554e-06	RPS4XP22	49f+ Subset1
ENSG00000265972	712.694	-1.47224	0.253894	-5.79864	6.68568e-09	3.4146e-06	TXNIP	49f+ Subset1
ENSG00000245532	1351.08	-1.08575	0.186976	-5.80691	6.36348e-09	3.4146e-06	NEAT1	49f+ Subset1
ENSG00000279602	121.874	-2.10714	0.351744	-5.99056	2.09121e-09	1.33506e-06	CTD-3014M21.1	49f+ Subset1
ENSG00000204389	89.3879	-2.426	0.391771	-6.1924	5.92534e-10	4.12673e-07	HSPA1A	49f+ Subset1
ENSG00000219507	1.17986	-1.89855	0.304969	-6.22541	4.80298e-10	3.67956e-07	FTH1P8	49f+ Subset1
ENSG00000177606	184.553	-1.88827	0.293533	-6.43291	1.25185e-10	1.06561e-07	JUN	49f+ Subset1
ENSG00000204388	49.8383	-2.81706	0.435537	-6.46802	9.92938e-11	9.50862e-08	HSPA1B	49f+ Subset1
ENSG00000101596	219.498	-1.81309	0.278126	-6.51895	7.08009e-11	7.74865e-08	SMCHD1	49f+ Subset1
ENSG00000251562	4189.31	-0.824383	0.124039	-6.64616	3.00836e-11	3.84118e-08	MALAT1	49f+ Subset1
ENSG00000080824	1058.5	-1.08103	0.157561	-6.86101	6.83742e-12	1.04763e-08	HSP90AA1	49f+ Subset1
ENSG00000213639	1332.38	-1.33338	0.176642	-7.54847	4.40403e-14	8.43483e-11	PPP1CB	49f+ Subset1
ENSG00000167996	245.299	-1.38651	0.172513	-8.03712	9.19754e-16	2.34875e-12	FTH1	49f+ Subset1
ENSG00000171843	1151.48	-1.22237	0.14148	-8.63989	5.62671e-18	2.15531e-14	MLLT3	49f+ Subset1
ENSG00000122862	1237.59	-2.15998	0.225986	-9.55802	1.20026e-21	9.19517e-18	SRGN	49f+ Subset1
