# Supplementary material for: Myelo-lymphoid lineage restriction occurs in the human haematopoietic stem cell compartment before lymphoid-primed multipotent progenitors
Source: Nat Commun. 2018 Oct 5;9:4100. doi: 10.1038/s41467-018-06442-4 (PMC6173731; doi:10.1038/s41467-018-06442-4)
Supplement: Supplementary file 6 — Supplementary Data 3 [file 41467_2018_6442_MOESM6_ESM.xlsx]

## Sheet: INFL86_DEseq_stats
List of genes differentially expressed between Subset1 and Subset2.
	baseMean	log2FoldChange	lfcSE	stat	pvalue	padj	gene_symbol	Higher expression in
ENSG00000153253	342.086	4.04096	0.406393	9.94348	2.69265e-23	2.30289e-19	SCN3A	Subset2
ENSG00000076641	72.857	3.83192	0.440127	8.7064	3.13679e-18	1.34137e-14	PAG1	Subset2
ENSG00000204131	51.0256	3.18379	0.444538	7.16202	7.9499e-13	1.69979e-09	NHSL2	Subset2
ENSG00000198830	818.81	0.860154	0.130908	6.57066	5.00911e-11	6.59083e-08	HMGN2	Subset2
ENSG00000170191	62.0477	2.92191	0.446648	6.54188	6.07521e-11	7.4226e-08	NANP	Subset2
ENSG00000105810	5582	0.886192	0.138861	6.38185	1.74962e-10	1.87045e-07	CDK6	Subset2
ENSG00000174059	8010.66	0.945322	0.159388	5.93095	3.01186e-09	2.45323e-06	CD34	Subset2
ENSG00000086730	1663.46	1.02513	0.173752	5.89995	3.63603e-09	2.82702e-06	LAT2	Subset2
ENSG00000163116	41.0555	2.61481	0.445543	5.86882	4.38896e-09	3.26405e-06	STPG2	Subset2
ENSG00000128322	276.626	2.08374	0.364437	5.71768	1.07987e-08	7.38846e-06	IGLL1	Subset2
ENSG00000228651	103.875	1.91078	0.344183	5.55163	2.83021e-08	1.66933e-05	RP11-556E13.1	Subset2
ENSG00000136754	1945.7	0.566863	0.102445	5.53334	3.14191e-08	1.77715e-05	ABI1	Subset2
ENSG00000002586	3810.34	1.07123	0.196355	5.45556	4.88185e-08	2.53042e-05	CD99	Subset2
ENSG00000159713	28.7178	2.31658	0.443268	5.22614	1.73085e-07	7.80929e-05	TPPP3	Subset2
ENSG00000076706	90.8969	2.29048	0.442845	5.17219	2.31365e-07	9.89374e-05	MCAM	Subset2
ENSG00000214269	9.74757	2.15396	0.44157	4.87796	1.07188e-06	0.000366691	LGMNP1	Subset2
ENSG00000008517	69.9337	2.09679	0.438946	4.77689	1.78031e-06	0.000585619	IL32	Subset2
ENSG00000115464	807.342	1.09914	0.231393	4.75011	2.03306e-06	0.000656142	USP34	Subset2
ENSG00000100097	208.339	1.93899	0.421306	4.60234	4.17777e-06	0.0012537	LGALS1	Subset2
ENSG00000078596	2932.81	0.595464	0.130587	4.5599	5.11769e-06	0.0014837	ITM2A	Subset2
ENSG00000168811	34.2255	1.95679	0.435887	4.48921	7.14881e-06	0.0020046	IL12A	Subset2
ENSG00000141682	1248.29	1.3581	0.302958	4.4828	7.36714e-06	0.0020325	PMAIP1	Subset2
ENSG00000185650	413.262	1.52123	0.341221	4.45818	8.26566e-06	0.00215566	ZFP36L1	Subset2
ENSG00000136997	445.808	1.29903	0.291469	4.45684	8.31766e-06	0.00215566	MYC	Subset2
ENSG00000170476	2540.58	1.01404	0.228477	4.43827	9.06865e-06	0.00231521	MZB1	Subset2
ENSG00000272419	24.2777	1.87381	0.43451	4.31246	1.61451e-05	0.00394518	RP11-403I13.8	Subset2
ENSG00000223773	861.65	0.893201	0.20779	4.29858	1.71895e-05	0.00410717	CD99P1	Subset2
ENSG00000245694	22.0581	1.87763	0.437161	4.29506	1.74646e-05	0.00410717	CRNDE	Subset2
ENSG00000182809	245.368	1.88064	0.441875	4.25604	2.08075e-05	0.00450523	CRIP2	Subset2
ENSG00000161888	36.4556	1.83661	0.435837	4.21399	2.50896e-05	0.00523363	SPC24	Subset2
ENSG00000211899	4947.37	0.77803	0.184807	4.20995	2.55423e-05	0.00526386	IGHM	Subset2
ENSG00000282100	93.7932	1.1522	0.274424	4.19864	2.68527e-05	0.00534319	HSP90AB4P	Subset2
ENSG00000138138	677.783	0.857406	0.204343	4.19592	2.71767e-05	0.00534319	ATAD1	Subset2
ENSG00000211772	1238.19	0.803973	0.194332	4.13712	3.51695e-05	0.00683607	TRBC2	Subset2
ENSG00000175216	569.735	1.26164	0.305168	4.13425	3.56119e-05	0.00684429	CKAP5	Subset2
ENSG00000262251	29.3681	1.79008	0.435604	4.10941	3.96667e-05	0.00737499	RP11-199F11.2	Subset2
ENSG00000275029	12.0989	1.82041	0.446697	4.07527	4.59616e-05	0.00818931	HMGB1P24	Subset2
ENSG00000154188	1429.61	1.18656	0.29153	4.07012	4.69893e-05	0.0082861	ANGPT1	Subset2
ENSG00000275896	1584.82	1.72826	0.427301	4.0446	5.24133e-05	0.00896529	PRSS2	Subset2
ENSG00000113140	603.867	1.74925	0.446332	3.91916	8.88583e-05	0.0137405	SPARC	Subset2
ENSG00000135046	516.8	1.72918	0.44395	3.89498	9.82058e-05	0.014863	ANXA1	Subset2
ENSG00000179776	214.622	1.67734	0.432296	3.88007	0.000104428	0.01518	CDH5	Subset2
ENSG00000229989	343.059	1.7094	0.446728	3.82649	0.000129983	0.0183748	MIR181A1HG	Subset2
ENSG00000133246	778.812	1.40434	0.367653	3.81976	0.000133584	0.0185769	PRAM1	Subset2
ENSG00000166925	103.439	1.46036	0.382725	3.81568	0.000135808	0.0187338	TSC22D4	Subset2
ENSG00000178718	32.1086	1.61308	0.423547	3.8085	0.000139813	0.0191213	RPP25	Subset2
ENSG00000164032	1786.58	0.516238	0.135684	3.80471	0.000141971	0.0191213	H2AFZ	Subset2
ENSG00000129682	59.478	1.6036	0.423453	3.78695	0.000152505	0.0202217	FGF13	Subset2
ENSG00000237632	9.46415	1.62703	0.432255	3.76404	0.000167188	0.0213169	S100A11P1	Subset2
ENSG00000163191	238.495	1.32803	0.352967	3.76247	0.000168242	0.0213169	S100A11	Subset2
ENSG00000134871	141.325	1.59104	0.4235	3.75689	0.000172035	0.0214793	COL4A2	Subset2
ENSG00000089486	343.3	0.982808	0.262463	3.74455	0.000180716	0.0221901	CDIP1	Subset2
ENSG00000108091	675.863	1.14529	0.308299	3.71486	0.000203317	0.0244911	CCDC6	Subset2
ENSG00000267575	201.536	1.14846	0.310227	3.70199	0.000213912	0.0255872	CTC-459F4.3	Subset2
ENSG00000134817	121.136	1.52897	0.420986	3.63188	0.000281365	0.0316628	APLNR	Subset2
ENSG00000130307	17.7782	1.54041	0.428752	3.59278	0.000327163	0.0356441	USHBP1	Subset2
ENSG00000134802	199.949	1.36716	0.383444	3.56547	0.000363199	0.0388282	SLC43A3	Subset2
ENSG00000164674	177.811	1.29223	0.363054	3.55934	0.000371794	0.0391901	SYTL3	Subset2
ENSG00000187942	96.6664	1.26804	0.35675	3.55441	0.000378824	0.0395109	LDLRAD2	Subset2
ENSG00000163082	44.7891	1.57526	0.443751	3.54986	0.000385432	0.0399564	SGPP2	Subset2
ENSG00000122512	114.684	1.48616	0.420008	3.53841	0.000402549	0.0405735	PMS2	Subset2
ENSG00000105486	339.329	1.2794	0.363909	3.51571	0.000438579	0.0436157	LIG1	Subset2
ENSG00000180481	36.3403	1.45112	0.415309	3.49407	0.000475717	0.0459725	GLIPR1L2	Subset2
ENSG00000130702	24.5209	1.47811	0.425268	3.47571	0.000509494	0.0484829	LAMA5	Subset2
ENSG00000174684	53.1112	1.44495	0.415772	3.47534	0.000510198	0.0484829	B4GAT1	Subset2
ENSG00000184113	74.1306	1.44708	0.416918	3.47091	0.000518705	0.049019	CLDN5	Subset2
ENSG00000104549	428.194	1.24639	0.359793	3.46419	0.000531834	0.0499389	SQLE	Subset2
ENSG00000067082	3690.74	0.735132	0.21229	3.46287	0.000534453	0.0499389	KLF6	Subset2
ENSG00000198502	6146.62	-0.463793	0.133987	-3.46149	0.000537198	0.0499389	HLA-DRB5	Subset1
ENSG00000187446	2126.14	-0.557685	0.159891	-3.4879	0.000486822	0.0467815	CHP1	Subset1
ENSG00000118971	6000.88	-0.421095	0.120496	-3.49467	0.000474645	0.0459725	CCND2	Subset1
ENSG00000173812	14758.3	-0.523369	0.14976	-3.49473	0.000474544	0.0459725	EIF1	Subset1
ENSG00000272768	30.9064	-1.54343	0.441605	-3.49504	0.000473991	0.0459725	RP4-673M15.1	Subset1
ENSG00000176105	328.021	-1.20809	0.345401	-3.49764	0.000469402	0.0459725	YES1	Subset1
ENSG00000100360	243.362	-1.30345	0.370596	-3.51718	0.000436151	0.0436157	IFT27	Subset1
ENSG00000177359	26.1827	-1.5784	0.446134	-3.53795	0.000403245	0.0405735	OVOS2	Subset1
ENSG00000142173	134.211	-1.5802	0.446563	-3.53857	0.0004023	0.0405735	COL6A2	Subset1
ENSG00000132824	2787.95	-0.712361	0.201018	-3.54376	0.000394458	0.0404024	SERINC3	Subset1
ENSG00000115738	2681.19	-0.896007	0.252746	-3.54509	0.000392481	0.0404024	ID2	Subset1
ENSG00000183960	46.8571	-1.54359	0.433818	-3.55816	0.000373458	0.0391901	KCNH8	Subset1
ENSG00000166902	2164.11	-0.801828	0.225265	-3.55949	0.000371572	0.0391901	MRPL16	Subset1
ENSG00000204560	362.583	-1.05556	0.295898	-3.56733	0.000360642	0.0387974	DHX16	Subset1
ENSG00000165138	148.79	-1.55659	0.435824	-3.5716	0.00035481	0.0384115	ANKS6	Subset1
ENSG00000279530	207.743	-1.0579	0.294294	-3.59469	0.000324773	0.0356105	AC092881.1	Subset1
ENSG00000104324	576.132	-1.21507	0.337347	-3.60183	0.000315988	0.0348708	CPQ	Subset1
ENSG00000204420	764.676	-1.4562	0.403219	-3.61145	0.00030449	0.0338202	C6orf25	Subset1
ENSG00000118473	341.708	-1.14079	0.315541	-3.61536	0.000299932	0.0335317	SGIP1	Subset1
ENSG00000111215	100.37	-1.21925	0.335552	-3.63356	0.000279536	0.0316628	PRR4	Subset1
ENSG00000105835	955.139	-1.09676	0.301796	-3.63411	0.000278941	0.0316628	NAMPT	Subset1
ENSG00000080503	2215.87	-0.69556	0.191245	-3.63701	0.000275821	0.0316628	SMARCA2	Subset1
ENSG00000124762	1071.13	-1.10989	0.304589	-3.64389	0.000268546	0.0310371	CDKN1A	Subset1
ENSG00000142684	17.7253	-1.60024	0.437319	-3.6592	0.000253004	0.0294397	ZNF593	Subset1
ENSG00000104894	3723.74	-0.316063	0.0862017	-3.66655	0.00024584	0.0288021	CD37	Subset1
ENSG00000196301	130.76	-0.955247	0.260225	-3.67085	0.000241748	0.0285179	HLA-DRB9	Subset1
ENSG00000111110	972.914	-1.20939	0.328919	-3.67685	0.00023613	0.0280486	PPM1H	Subset1
ENSG00000154640	570.781	-1.07554	0.287665	-3.73884	0.000184872	0.0224272	BTG3	Subset1
ENSG00000073578	1565.65	-0.714504	0.190875	-3.7433	0.00018162	0.0221901	SDHA	Subset1
ENSG00000198369	316.402	-1.0158	0.27067	-3.75291	0.000174796	0.0216658	SPRED2	Subset1
ENSG00000273802	558.613	-1.53406	0.408026	-3.75972	0.000170103	0.0213942	HIST1H2BG	Subset1
ENSG00000229644	340.89	-1.27926	0.339242	-3.77095	0.000162628	0.0209154	NAMPTP1	Subset1
ENSG00000166949	614.602	-1.02151	0.270836	-3.7717	0.000162137	0.0209154	SMAD3	Subset1
ENSG00000183049	1175.02	-0.844946	0.223483	-3.78081	0.000156318	0.0204109	CAMK1D	Subset1
ENSG00000184515	83.1473	-1.55967	0.412226	-3.78354	0.000154614	0.0203437	BEX5	Subset1
ENSG00000131408	770.448	-0.709328	0.186614	-3.80104	0.00014409	0.0192551	NR1H2	Subset1
ENSG00000125826	859.978	-0.539637	0.141812	-3.80531	0.000141629	0.0191213	RBCK1	Subset1
ENSG00000068028	3100.73	-0.802769	0.210036	-3.82205	0.000132347	0.0185556	RASSF1	Subset1
ENSG00000144228	260.466	-1.37507	0.356371	-3.85854	0.000114069	0.0162595	SPOPL	Subset1
ENSG00000104312	3193.4	-0.998945	0.257769	-3.87534	0.000106475	0.0153046	RIPK2	Subset1
ENSG00000166233	787.571	-0.635774	0.163885	-3.87939	0.00010472	0.01518	ARIH1	Subset1
ENSG00000162654	2753.7	-0.632485	0.162873	-3.88331	0.000103044	0.01518	GBP4	Subset1
ENSG00000187037	14.3929	-1.72124	0.442593	-3.889	0.000100658	0.0149717	GPR141	Subset1
ENSG00000213965	988.803	-0.872991	0.224253	-3.89289	9.90579e-05	0.014863	NUDT19	Subset1
ENSG00000168612	122.228	-1.74266	0.445733	-3.90965	9.24297e-05	0.0141162	ZSWIM1	Subset1
ENSG00000111879	34.4791	-1.72783	0.440961	-3.91832	8.91665e-05	0.0137405	FAM184A	Subset1
ENSG00000113070	128.67	-1.6423	0.417261	-3.9359	8.28838e-05	0.0130067	HBEGF	Subset1
ENSG00000279841	29.6867	-1.73853	0.440413	-3.9475	7.89716e-05	0.0125075	RP11-274A11.4	Subset1
ENSG00000046889	914.529	-1.00514	0.2545	-3.94947	7.83234e-05	0.0125075	PREX2	Subset1
ENSG00000077782	376.177	-1.5464	0.390792	-3.95711	7.58634e-05	0.0122419	FGFR1	Subset1
ENSG00000162599	930.099	-1.34556	0.339896	-3.95875	7.53431e-05	0.0122419	NFIA	Subset1
ENSG00000130066	4159.89	-0.820413	0.205527	-3.99176	6.55858e-05	0.010787	SAT1	Subset1
ENSG00000107175	584.72	-1.16775	0.291979	-3.99943	6.34939e-05	0.0105443	CREB3	Subset1
ENSG00000184678	3891.22	-1.07412	0.267313	-4.01821	5.86428e-05	0.00983417	HIST2H2BE	Subset1
ENSG00000137393	940.376	-0.938459	0.232839	-4.0305	5.56585e-05	0.00942613	RNF144B	Subset1
ENSG00000141644	410.489	-1.20379	0.29748	-4.04661	5.1964e-05	0.00896529	MBD1	Subset1
ENSG00000163788	1055.78	-1.15531	0.284582	-4.05966	4.91446e-05	0.00857774	SNRK	Subset1
ENSG00000128016	4764.03	-0.784148	0.191857	-4.08715	4.36704e-05	0.00786298	ZFP36	Subset1
ENSG00000219545	105.665	-1.65169	0.404113	-4.08718	4.3664e-05	0.00786298	UMAD1	Subset1
ENSG00000109756	1320.15	-0.895199	0.218538	-4.09631	4.19788e-05	0.00772094	RAPGEF2	Subset1
ENSG00000143153	505.854	-1.06919	0.259113	-4.12636	3.68546e-05	0.00692745	ATP1B1	Subset1
ENSG00000101040	1742.21	-0.752129	0.182207	-4.12788	3.66117e-05	0.00692745	ZMYND8	Subset1
ENSG00000196843	1023.17	-1.0935	0.260533	-4.19716	2.70282e-05	0.00534319	ARID5A	Subset1
ENSG00000163930	419.547	-1.42349	0.338635	-4.20361	2.62696e-05	0.00534319	BAP1	Subset1
ENSG00000223865	4057.33	-0.676156	0.160402	-4.21538	2.49362e-05	0.00523363	HLA-DPB1	Subset1
ENSG00000044115	1599.11	-0.736663	0.173596	-4.24355	2.20008e-05	0.00470405	CTNNA1	Subset1
ENSG00000179344	1428.78	-1.07498	0.252164	-4.26302	2.01684e-05	0.00442282	HLA-DQB1	Subset1
ENSG00000137312	1156.71	-0.788545	0.184723	-4.26881	1.96523e-05	0.00436562	FLOT1	Subset1
ENSG00000008513	1644.59	-0.968971	0.22647	-4.27858	1.8809e-05	0.00423325	ST3GAL1	Subset1
ENSG00000068697	5564.83	-0.67575	0.157644	-4.28656	1.81461e-05	0.00413852	LAPTM4A	Subset1
ENSG00000095303	373.592	-1.9107	0.445662	-4.28734	1.80826e-05	0.00413852	PTGS1	Subset1
ENSG00000242574	1198.9	-1.13533	0.264384	-4.29425	1.75284e-05	0.00410717	HLA-DMB	Subset1
ENSG00000118689	618.416	-0.969208	0.224264	-4.32173	1.54808e-05	0.00383767	FOXO3	Subset1
ENSG00000137198	109.696	-1.86475	0.430021	-4.33642	1.44824e-05	0.00364296	GMPR	Subset1
ENSG00000042062	346.029	-1.71745	0.384198	-4.47023	7.81352e-06	0.00208829	FAM65C	Subset1
ENSG00000137642	7101.56	-0.798038	0.178214	-4.47799	7.53503e-06	0.00204582	SORL1	Subset1
ENSG00000180530	6481.27	-0.73647	0.16304	-4.51712	6.26879e-06	0.00178713	NRIP1	Subset1
ENSG00000204257	4094.49	-0.895355	0.195208	-4.58667	4.50382e-06	0.00132824	HLA-DMA	Subset1
ENSG00000019582	56564.9	-0.637872	0.137647	-4.6341	3.58493e-06	0.00109501	CD74	Subset1
ENSG00000156966	224.224	-1.39506	0.300006	-4.6501	3.31772e-06	0.00103181	B3GNT7	Subset1
ENSG00000124440	280.136	-1.75922	0.373598	-4.70886	2.49103e-06	0.000789056	HIF3A	Subset1
ENSG00000108465	1503.7	-0.976529	0.202043	-4.83327	1.34306e-06	0.000450452	CDK5RAP3	Subset1
ENSG00000185022	1505.46	-1.49564	0.306085	-4.88635	1.02724e-06	0.00035859	MAFF	Subset1
ENSG00000120833	6026.55	-1.20014	0.24128	-4.97403	6.55762e-07	0.000233683	SOCS2	Subset1
ENSG00000169429	450.258	-2.22656	0.44544	-4.99856	5.77586e-07	0.000210204	CXCL8	Subset1
ENSG00000134480	2102.45	-0.947502	0.189312	-5.00497	5.58697e-07	0.00020775	CCNH	Subset1
ENSG00000198673	224.602	-1.61548	0.320029	-5.04791	4.46676e-07	0.000169786	FAM19A2	Subset1
ENSG00000085276	1115.01	-1.91724	0.378138	-5.07022	3.97357e-07	0.000154473	MECOM	Subset1
ENSG00000119787	407.629	-1.6584	0.324536	-5.11004	3.22086e-07	0.000128123	ATL2	Subset1
ENSG00000075426	2593.56	-1.04424	0.204333	-5.11049	3.21329e-07	0.000128123	FOSL2	Subset1
ENSG00000147862	286.011	-2.27593	0.443937	-5.12669	2.94885e-07	0.000123024	NFIB	Subset1
ENSG00000116793	3610.54	-1.26072	0.241475	-5.2209	1.78055e-07	7.80929e-05	PHTF1	Subset1
ENSG00000153933	1371.98	-1.25688	0.240739	-5.22094	1.78022e-07	7.80929e-05	DGKE	Subset1
ENSG00000130340	517.312	-1.2823	0.244332	-5.24819	1.53598e-07	7.29805e-05	SNX9	Subset1
ENSG00000165092	2974.48	-1.24641	0.234083	-5.32464	1.01154e-07	4.94352e-05	ALDH1A1	Subset1
ENSG00000150907	1618.83	-1.05286	0.193401	-5.44394	5.21145e-08	2.62182e-05	FOXO1	Subset1
ENSG00000164946	106.684	-2.43453	0.445327	-5.46683	4.58156e-08	2.44899e-05	FREM1	Subset1
ENSG00000196126	6983.57	-0.629865	0.11392	-5.52899	3.22079e-08	1.77715e-05	HLA-DRB1	Subset1
ENSG00000166165	180.585	-2.43105	0.435927	-5.57674	2.45067e-08	1.4971e-05	CKB	Subset1
ENSG00000104856	224.663	-2.14484	0.381821	-5.61739	1.93867e-08	1.22819e-05	RELB	Subset1
ENSG00000121104	612.292	-1.06766	0.18839	-5.66732	1.45051e-08	9.54266e-06	FAM117A	Subset1
ENSG00000197992	595.923	-2.50318	0.431557	-5.80036	6.61727e-09	4.71618e-06	CLEC9A	Subset1
ENSG00000158019	649.061	-1.44904	0.240466	-6.02595	1.68121e-09	1.43786e-06	BRE	Subset1
ENSG00000130775	914.643	-1.49296	0.243634	-6.12788	8.90549e-10	8.01729e-07	THEMIS2	Subset1
ENSG00000143995	8265.14	-1.05235	0.169017	-6.22632	4.77532e-10	4.53788e-07	MEIS1	Subset1
ENSG00000204592	9799.68	-1.10222	0.176605	-6.24118	4.34286e-10	4.36969e-07	HLA-E	Subset1
ENSG00000123358	4941.89	-1.73913	0.271785	-6.39892	1.5648e-10	1.78439e-07	NR4A1	Subset1
ENSG00000185630	606.223	-1.4416	0.213981	-6.73706	1.61622e-11	2.30379e-08	PBX1	Subset1
ENSG00000229391	1055.62	-1.1195	0.162397	-6.8936	5.43997e-12	8.45915e-09	HLA-DRB6	Subset1
ENSG00000120279	1721.49	-1.89443	0.26812	-7.06561	1.59917e-12	2.73538e-09	MYCT1	Subset1
ENSG00000155849	6214.23	-0.973939	0.136558	-7.13208	9.88649e-13	1.87898e-09	ELMO1	Subset1
ENSG00000153234	2083.32	-2.01096	0.278311	-7.2256	4.9891e-13	1.21912e-09	NR4A2	Subset1
ENSG00000122862	11842.1	-1.23783	0.153033	-8.08864	6.0334e-16	1.72002e-12	SRGN	Subset1
ENSG00000204287	29414	-0.74448	0.0879392	-8.46585	2.54294e-17	8.69939e-14	HLA-DRA	Subset1
ENSG00000064042	785.782	-2.13717	0.229568	-9.30956	1.28365e-20	7.31896e-17	LIMCH1	Subset1
ENSG00000171843	9315.33	-1.36489	0.079777	-17.1088	1.27651e-65	2.18347e-61	MLLT3	Subset1
