# Supplementary material for: Myelo-lymphoid lineage restriction occurs in the human haematopoietic stem cell compartment before lymphoid-primed multipotent progenitors
Source: Nat Commun. 2018 Oct 5;9:4100. doi: 10.1038/s41467-018-06442-4 (PMC6173731; doi:10.1038/s41467-018-06442-4)
Supplement: Supplementary file 7 — Supplementary Data 4 [file 41467_2018_6442_MOESM7_ESM.xlsx]

## Sheet: Sheet1
lineage composition of human grafts in mice transplanted with Subset1, Subset2, 49f+ Subset1 and 49f+ Subset2 cells.
Week	Group	Dose	% Engraftment	% Lymphoid	% Myeloid	% Erythroid
2	Subset 1	500	0.08114	0	100	0
2	Subset 1	500	0.1407	0	100	0
2	Subset 1	500	0.1656	0	88.0597	11.9403
2	Subset 2	500	0.0535503	0	100	0
2	Subset 2	500	0.07972	0	100	0
2	Subset 2	500	0.149625	100	0	0
2	Subset 2	500	0.21004	39.0244	60.9756	0
8	Subset 1	100	0.0346154	100	0	0
8	Subset 1	500	0.0577737	100	0	0
8	Subset 1	500	0.50018	31.9588	19.0722	48.9691
8	Subset 1	500	1.37569	94.9855	5.01446	0
8	Subset 1	500	26.8609	99.5726	0.42735	0
8	Subset 2	100	1.58951	97.7844	2.21557	0
8	Subset 2	500	0.0342105	100	0	0
20	Subset 1	250	5.64235	98.5028	1.49719	0
20	Subset 1	250	16.1996	98.7174	1.20301	0.0795886
20	Subset 1	250	25.0349	78.3577	16.1345	5.50778
20	Subset 1	250	43.52	62.4624	19.9524	17.5852
20	Subset 1	250	43.8165	92.4237	6.76237	0.813957
20	Subset 1	3000	0.07364	63.9535	36.0465	0
20	Subset 1	3000	2.48778	96.0363	2.29226	1.67144
20	Subset 1	3000	14.136	86.6512	9.41795	3.93088
20	Subset 1	3000	15.0196	96.9126	3.08741	0
20	Subset 1	3000	40.75	90.4641	5.46514	4.07076
20	Subset 1	3000	72.9	62.2974	12.1947	25.5079
20	Subset 1	3000	73.11	84.0435	6.99712	8.95934
20	Subset 1	3000	78.5367	70.5752	6.879	22.5458
20	Subset 1	3000	79.1638	80.2505	10.8123	8.93721
20	Subset 1	3000	81.8	73.1387	7.07878	19.7825
20	Subset 1	50	0.02628	100	0	0
20	Subset 1	50	0.206883	93.4837	6.51629	0
20	Subset 1	50	0.746	100	0	0
20	Subset 1	50	65.17	80.1437	7.58281	12.2735
20	Subset 2	250	0.0169118	100	0	0
20	Subset 2	250	0.0212121	0	100	0
20	Subset 2	3000	0.19	100	0	0
20	Subset 2	3000	7.00222	98.722	1.27801	0
20	Subset 2	3000	29.1983	98.8482	1.15179	0
20	Subset 2	3000	34.4107	97.2811	2.71894	0
20	49f+ Subset1	10	0.9072	2.98755	94.1079	2.90456
20	49f+ Subset1	10	7.25456	95.2136	4.78643	0
20	49f+ Subset1	10	13	78.8692	18.7817	2.34915
20	49f+ Subset1	10	0.935688	100	0	0
20	49f+ Subset1	200	4.177	55.8104	16.6667	27.5229
20	49f+ Subset1	200	0.39009	100	0	0
20	49f+ Subset1	200	7.276	91.6747	5.83013	2.4952
20	49f+ Subset1	200	60.23	90.8579	4.62279	4.51927
20	49f+ Subset1	200	20.66	4.74909	46.5041	48.7468
20	49f+ Subset1	200	45.28	89.4739	6.69927	3.8268
20	49f+ Subset1	200	8.76334	96.2793	3.72074	0
20	49f+ Subset1	200	66.43	84.8641	6.73713	8.3988
20	49f+ Subset1	200	0.0716	100	0	0
20	49f+ Subset1	200	12.55	1.64802	43.6906	54.6614
20	49f+ Subset1	50	13.5258	95.7852	3.96556	0.249264
20	49f+ Subset1	50	31.516	94.9723	4.30765	0.720066
20	49f+ Subset1	50	54.14	83.7509	6.24845	10.0007
20	49f+ Subset1	50	52.6	59.0983	13.9769	26.9248
20	49f+ Subset1	50	0.5246	77.381	8.13492	14.4841
20	49f+ Subset2	200	0.113	0	100	0
20	49f+ Subset2	200	0.01214	100	0	0
20	49f+ Subset2	50	0.033035	100	0	0
